# Supplementary material for: Coordination Polymers of Polyphenyl-Substituted Potassium Cyclopentadienides
Source: Molecules. 2022 Nov 9;27(22):7725. doi: 10.3390/molecules27227725 (PMC9696914; doi:10.3390/molecules27227725)
Supplement: Supplementary file 1 [file molecules-27-07725-s001.zip]

Archive with 1 entries (1 files):
- molecules-2008611-supplementary.pdf
